# Supplementary material for: A web-based normative calculator for the uniform data set (UDS) neuropsychological test battery
Source: Alzheimers Res Ther. 2011 Nov 11;3(6):32. doi: 10.1186/alzrt94 (PMC3308021; doi:10.1186/alzrt94)
Supplement: Additional file 1 — Normative Calculator for the Uniform Data Set (UDS). Neuropsychological Test Battery with illustrative example of demographics and test performance. [file alzrt94-S1.XLSX]

## Sheet: Sheet1
	Enter Raw Score
Sex (M=1; F=2)	1
Age	80	Sex, Age, & Education		Sex Only		Age Only		Education Only		No Adjustment
Education	12	Z Score	Percentile	Z Score	Percentile	Z Score	Percentile	Z Score	Percentile	Z Score	Percentile
MMSE	27	-0.836565	20.1418	-1.30556	9.58507	-1.37783	8.4128	-1.18093	11.8816	-1.53846	6.19679
Logical Memory A: Immediate	7	-1.24204	10.7111	-1.61373	5.32931	-1.70555	4.4046	-1.03266	15.0881	-1.76923	3.84277
Logical Memory A: Delayed	6	-0.921507	17.8393	-1.26089	10.3675	-1.38808	8.25563	-1.18986	11.7051	-1.53488	6.24062
Length of Delay (25-35 min)	35
Digit Span Forward	6	-0.979915	16.3564	-1.33326	9.12231	-1.19232	11.6568	-1.00416	15.765	-1.2381	10.784
Digit Span Forward: Length	5	-1.34091	8.99745	-1.64201	5.02937	-1.51795	6.45132	-1.34691	8.90046	-1.54545	6.11182
Digit Span Backward	4	-0.909762	18.1474	-1.30823	9.53969	-1.25249	10.5195	-1.04407	14.8226	-1.31818	9.37214
Digit Span Backward: Length	3	-1.20651	11.381	-1.57603	5.751	-1.51387	6.50293	-1.326	9.24198	-1.66667	4.77904
Category Fluency: Animals	9	-1.56762	5.84849	-1.98934	2.3332	-1.83592	3.31849	-1.66719	4.77379	-1.96429	2.47485
Category Fluency: Vegetables	7	-1.03669	14.994	-1.39147	8.2042	-1.6285	5.17096	-1.57797	5.72867	-1.75	4.00592
Trails A	29	0.93366	82.476	0.349281	63.6561	0.689191	75.4648	0.652819	74.3063	0.363636	64.1935
Trails B	84	0.758529	77.5933	0.0653367	52.6047	0.413086	66.0228	0.532548	70.2827	0.126	55.0134
WAIS-Digit Symbol	52	1.44067	92.5161	0.558977	71.1911	0.853567	80.3327	0.771627	77.9832	0.4	65.5422
Boston Naming Test (30 odd)	25	-0.346124	36.4625	-0.842922	19.9636	-0.550687	29.0924	-0.294136	38.4327	-0.6875	24.5884
KEY	Descriptor:	Severly Impaired	Moderately Impaired	Mildly Impaired	Low Average	Average	High Average	Superior	Very Superior
	Percentile Range:	<1%	1%-1.99%	2%-8.99%	9%-24.99%	25%-74.99%	75%-90.99%	91%-97.99%	98%<
Created by Steven Shirk, Ph.D.; No guarantee or liability implied.
Supplement of Shirk et al. (2011) A Web-based Normative Calculator for the Uniform Data Set (UDS) Neuropsychological Test Battery. Alzheimer's Research & Therapy.
Based on Weintraub et al. (2009). The Alzheimer's Disease Centers' Uniform Data Set (UDS) The Neuropsychologic Test Battery.
	Alzheimer Disease and Associated Disorders, 23(2), 91-101
