# Supplementary material for: A web-based normative calculator for the uniform data set (UDS) neuropsychological test battery
Source: Alzheimers Res Ther. 2011 Nov 11;3(6):32. doi: 10.1186/alzrt94 (PMC3308021; doi:10.1186/alzrt94)
Supplement: Additional file 2 — Template for researchers to develop their own normative calculator using our methodology. [file alzrt94-S2.XLSX]

## Sheet: Sheet1
NORMS CALCULATOR TEMPLATE
	Model 3 (3 predictors)					Model 2 (2 predictors)				Model 1 (1 predictor)			No Adjustment
	Predictor 1	Predictor 2	Predictor 3	Intercept	RMSE	Predictor 1	Predictor 2	Intercept	RMSE	Predictor 1	Intercept	RMSE	Mean	SD
Measure 1	-0.48	-0.02	0.14	28.409	1.24	-0.41	-0.025	30.348	1.27	-0.025	30.821	1.318	29	1.3
Measure 2	-1.213	-0.023	0.371	10.225	3.728	-0.915	-0.037	15.218	3.76	-0.95	14.222	3.887	13.9	3.9
Measure 3	-3.152	-0.558	1.123	71.226	10.47	-3.032	-0.573	68.354	12.002	-3	48.032	12.466	47	12.5
Measure 4													8.6	2.1
Measure 5													6.7	1.1
Measure 6													6.9	2.2
Measure 7													5	1.2
Measure 8													20	5.6
Measure 9													14.7	4.4
Measure 10													34.6	15.4
Measure 11													90.3	50
Measure 12													50	14.6
Measure 13													27.2	3.2
	Enter Raw Score										NOTE: The numbers entered into the beige colored cells are solely for demonstrative purposes.
Predictor 1	1											Enter your values into these cells.
Predictor 2	50	Model 3 (3 predictors)		Model 2 (2 predictors)		Model 1 (1 predictor)		No Adjustment
Predictor 3	20	Z Score	Percentile	Z Score	Percentile	Z Score	Percentile	Z Score	Percentile
Measure 1	27	-2.20081	1.38749	-1.32913	9.19019	-2.88012	0.198761	-1.53846	6.19679
Measure 2	8	-1.95333	2.53905	-1.18431	11.8145	-1.35632	8.74993	-1.51282	6.51626
Measure 3	50	-1.20669	11.3777	1.11048	86.6604	0.398524	65.4878	0.24	59.4835
Measure 4	6	#DIV/0!	#DIV/0!	#DIV/0!	#DIV/0!	#DIV/0!	#DIV/0!	-1.2381	10.784
Measure 5	5	#DIV/0!	#DIV/0!	#DIV/0!	#DIV/0!	#DIV/0!	#DIV/0!	-1.54545	6.11182
Measure 6	4	#DIV/0!	#DIV/0!	#DIV/0!	#DIV/0!	#DIV/0!	#DIV/0!	-1.31818	9.37214
Measure 7	3	#DIV/0!	#DIV/0!	#DIV/0!	#DIV/0!	#DIV/0!	#DIV/0!	-1.66667	4.77904
Measure 8	9	#DIV/0!	#DIV/0!	#DIV/0!	#DIV/0!	#DIV/0!	#DIV/0!	-1.96429	2.47485
Measure 9	7	#DIV/0!	#DIV/0!	#DIV/0!	#DIV/0!	#DIV/0!	#DIV/0!	-1.75	4.00592
Measure 10	29	#DIV/0!	#DIV/0!	#DIV/0!	#DIV/0!	#DIV/0!	#DIV/0!	-0.363636	35.8065
Measure 11	84	#DIV/0!	#DIV/0!	#DIV/0!	#DIV/0!	#DIV/0!	#DIV/0!	-0.126	44.9866
Measure 12	52	#DIV/0!	#DIV/0!	#DIV/0!	#DIV/0!	#DIV/0!	#DIV/0!	0.136986	55.4479
Measure 13	25	#DIV/0!	#DIV/0!	#DIV/0!	#DIV/0!	#DIV/0!	#DIV/0!	-0.6875	24.5884
KEY	Descriptor:	Severly Impaired	Moderately Impaired	Mildly Impaired	Low Average	Average	High Average	Superior	Very Superior
	Percentile Range:	<1%	1%-1.99%	2%-8.99%	9%-24.99%	25%-74.99%	75%-90.99%	91%-97.99%	98%<
Created by Steven Shirk, Ph.D.; No guarantee or liability implied.
Supplement of Shirk et al. (2011) A Web-based Normative Calculator for the Uniform Data Set (UDS) Neuropsychological Test Battery. Alzheimer's Research & Therapy.
